# Supplementary material for: The association of heavy and light chain variable domains in antibodies: implications for antigen specificity
Source: FEBS J. 2011 Aug;278(16):2858–66. doi: 10.1111/j.1742-4658.2011.08207.x (PMC3562479; doi:10.1111/j.1742-4658.2011.08207.x)
Supplement: Table S1 — Antibody germline usage. Usage of IGLV/IGKV germline genes in immunoglobulins belonging to clusters A and B. [file febs0278-2858-sd1.zip]

Archive with 1 entries (1 files):
- ejb_8207_sm_febs_8207_sm_TableS1.pdf
